# Supplementary material for: Novel Sophoridine Derivatives as Potential Larvicidal Agents against Aedes albopictus: Synthesis, Biological Evaluation, Acetylcholinesterase Inhibition, and Morphological Study
Source: Insects. 2023 Apr 20;14(4):399. doi: 10.3390/insects14040399 (PMC10140878; doi:10.3390/insects14040399)
Supplement: Supplementary file 1 [file insects-14-00399-s001.zip]

Archive with 1 entries (1 files):
- insects-2337971-supplementary.pdf
